# Supplementary material for: Relating Molecular Dynamics Simulations to Functional Activity for Gly-Rich Membranolytic Helical Kiadin Peptides
Source: Pharmaceutics. 2023 May 8;15(5):1433. doi: 10.3390/pharmaceutics15051433 (PMC10220883; doi:10.3390/pharmaceutics15051433)
Supplement: Supplementary file 1 [file pharmaceutics-15-01433-s001.zip]

Archive with 1 entries (1 files):
- pharmaceutics-2336337-supplementary.pdf
